# Supplementary material for: Label-free robotic mitochondrial biopsy
Source: Sci Adv. 2025 Oct 22;11(43):eadx4289. doi: 10.1126/sciadv.adx4289 (PMC12542936; doi:10.1126/sciadv.adx4289)
Supplement: Supplementary file 2 — Movie S1 [file sciadv.adx4289_movie_s1.zip]

Archive with 1 entries (1 files):
- sciadv.adx4289_movie_s1.mp4
